# Supplementary material for: Neutrophils in Cancer: Phenotypic Heterogeneity Across Tumor Models and Significant Alteration of Splenic Neutrophil Phenotype in Lymphosarcoma RLS40 Model Following DNase I Treatment
Source: Cancers (Basel). 2025 Aug 12;17(16):2631. doi: 10.3390/cancers17162631 (PMC12384534; doi:10.3390/cancers17162631)
Supplement: Supplementary file 1 [file cancers-17-02631-s001.zip]

Archive with 1 entries (1 files):
- cancers-3762059-supplementary.pdf
